# Supplementary material for: Exploring Cannabidiol (CBD) and Cannabigerol (CBG) Safety Profile and Skincare Potential
Source: Int J Mol Sci. 2024 Nov 14;25(22):12224. doi: 10.3390/ijms252212224 (PMC11595262; doi:10.3390/ijms252212224)
Supplement: Supplementary file 1 [file ijms-25-12224-s001.zip]

Archive with 1 entries (1 files):
- ijms-3293685-supplementary.pdf
